# Supplementary material for: Intra- and Intertumoral Microglia/Macrophage Infiltration and Their Associated Molecular Signature Is Highly Variable in Canine Oligodendroglioma: A Preliminary Evaluation
Source: Vet Sci. 2023 Jun 19;10(6):403. doi: 10.3390/vetsci10060403 (PMC10303632; doi:10.3390/vetsci10060403)
Supplement: Supplementary file 1 [file vetsci-10-00403-s001.zip]

Archive with 1 entries (1 files):
- vetsci-2442350-supplementary.pdf
